# Supplementary material for: Morphological Changes in the Rat Brain in the Early Post-Resuscitation Period: The Relationship Between Hypoxia-Sensitive Immunohistochemical Markers, Hemodynamic and Acid–Base Status
Source: Int J Mol Sci. 2026 Jul 17;27(14):6373. doi: 10.3390/ijms27146373 (PMC13410714; doi:10.3390/ijms27146373)
Supplement: Supplementary file 1 [file ijms-27-06373-s001.zip]

Archive with 1 entries (1 files):
- ijms-4391428-supplementary.xlsx
