# Supplementary material for: Morphological Changes in the Rat Brain in the Early Post-Resuscitation Period: The Relationship Between Hypoxia-Sensitive Immunohistochemical Markers, Hemodynamic and Acid–Base Status
Source: Int J Mol Sci. 2026 Jul 17;27(14):6373. doi: 10.3390/ijms27146373 (PMC13410714; doi:10.3390/ijms27146373)
Supplement: Supplementary file 1 [file ijms-27-06373-s001.zip › ijms-4391428-supplementary.xlsx]

## Sheet: Table S1 - dataset
№ Rat /experiment	№ histological specimen (staining)	Experimental group( 1 - sham, 2 - СА)	Field of View	Brain region	Type of acid-base status disorder	MAP	pH	PаСО2	BE	НСО3	PаO2	PaO2/FiO2 ratio	SaO2	Lactate, mmol/L	Lactate >2 mmol/L	Number of HIF-1α+ cells	Number of HIF-1α+ cells (average)	Mean Intensity of HIF-1α+ cells	Mean Intensity of HIF-1α+ cells (average)	Number of PHD1+ cells	Number of PHD1+ cells (average)	Mean Intensity of PHD1+ cells	Mean Intensity of PHD1+ cells (average)	Number of S-100β+ cells	Number of S-100β+ cells (average)	Mean Intensity of S-100β+ cells	Mean Intensity of S-100β+ cells (average)	Number of Iba-1+ cells	Number of Iba-1+ cells (average)	Mean Intensity of Iba-1+ cells	Mean Intensity of Iba-1+ cells (average)	Dark neurons	Dark neurons (averege for cortex, sum for hippocampus)	Lightly stained ghost neurons	Lightly stained ghost neurons (averege for cortex, sum for hippocampus)	Satellitosis	Satellitosis (averege for cortex, sum for hippocampus)	Neuronophagia	Neuronophagia (averege for cortex, sum for hippocampus)	Pericellular edema	The total score for "pericellular edema"
30/4	501 ihc	2	1	cortex	respiratory alkalosis	70	7.36	45.2	0	25.7	53	252	85	1.02	No	153	116	143.8	159.33	472	493.667	132.6	122.93	136	128.333	129.7	129.52	25	35.6667	85.18	82.92
30/4	501 ihc	2	2	cortex	respiratory alkalosis	70						252	85	1.02	No	131		167.46		523		117.48		156		130.23		40		92.4
30/4	501 ihc	2	3	cortex	respiratory alkalosis	70						252	85	1.02	No	64		166.73		486		118.71		93		128.63		42		71.18
30/4	501 ihc	2	hippocampus СА4	hippocampus СА4	respiratory alkalosis	70						252	85	1.02	No	39	39	154.65	154.65	89	89	124.05	124.05	111	111	120.97	120.97	38	38	100.27	100.27
30/4	501 ihc	2	hippocampus СА1	hippocampus СА1	respiratory alkalosis	70						252	85	1.02	No	0	0	0	0	130	130	128.18	128.18	53	53	142.37	142.37	4	4	120.51	120.51
30/4	501 H&E	2	1	cortex	respiratory alkalosis	70						252	85	1.02	No																	9	35.3333	9	7.16667	3	5.33333	4	2.5	2	10
30/4	501 H&E	2	2	cortex	respiratory alkalosis	70						252	85	1.02	No																	26		9		4		2		2
30/4	501 H&E	2	3	cortex	respiratory alkalosis	70						252	85	1.02	No																	48		8		10		3		2
30/4	501 H&E	2	4	cortex	respiratory alkalosis	70						252	85	1.02	No																	23		7		4		4		1
30/4	501 H&E	2	5	cortex	respiratory alkalosis	70						252	85	1.02	No																	47		5		6		2		2
30/4	501 H&E	2	6	cortex	respiratory alkalosis	70						252	85	1.02	No																	59		5		5		0		1
30/4	501 H&E	2	hippocampus СА4_1	hippocampus СА4	respiratory alkalosis	70						252	85	1.02	No																	43	99	0	0	9	14	0	1	2	3
30/4	501 H&E	2	hippocampus СА4_2	hippocampus СА4	respiratory alkalosis	70						252	85	1.02	No																	56		0		5		1		1
30/4	501 H&E	2	hippocampus СА1_1	hippocampus СА1	respiratory alkalosis	70						252	85	1.02	No																	17	67	0	0	5	8	0	0	2	4
30/4	501 H&E	2	hippocampus СА1_2	hippocampus СА1	respiratory alkalosis	70						252	85	1.02	No																	50		0		3		0		2
31/5	502 ihc	1	1	cortex	mixed acidosis	63.2	7.26	45.8	-6	20.6	52	247	81	4.6	Yes	259	170	170.64	150.64	543	537.333	110.92	103.163	63	63	136.57	133.877	35	40	101.4	103
31/5	502 ihc	1	2	cortex	mixed acidosis	63.2						247	81	4.6	Yes	147		156.04		526		87.19		61		123.37		40		103.79
31/5	502 ihc	1	3	cortex	mixed acidosis	63.2						247	81	4.6	Yes	104		125.24		543		111.38		65		141.69		45		103.81
31/5	502 ihc	1	hippocampus СА4	hippocampus СА4	mixed acidosis	63.2						247	81	4.6	Yes	no data	no data	no data	no data	no data	no data	no data	no data	no data	no data	no data	no data	no data	no data	no data	no data
31/5	502 ihc	1	hippocampus СА1	hippocampus СА1	mixed acidosis	63.2						247	81	4.6	Yes	no data	no data	no data	no data	no data	no data	no data	no data	no data	no data	no data	no data	no data	no data	no data	no data
31/5	502 H&E	1	1	cortex	mixed acidosis	63.2						247	81	4.6	Yes																	19	18.6667	13	10.8333	6	5.5	3	1.5	1	5
31/5	502 H&E	1	2	cortex	mixed acidosis	63.2						247	81	4.6	Yes																	13		10		2		2		2
31/5	502 H&E	1	3	cortex	mixed acidosis	63.2						247	81	4.6	Yes																	22		2		7		0		2
31/5	502 H&E	1	4	cortex	mixed acidosis	63.2						247	81	4.6	Yes																	12		8		9		0		0
31/5	502 H&E	1	5	cortex	mixed acidosis	63.2						247	81	4.6	Yes																	30		7		3		3		1	2
31/5	502 H&E	1	6	cortex	mixed acidosis	63.2						247	81	4.6	Yes																	16		25		6		1		1
31/5	502 H&E	1	hippocampus СА4_1	hippocampus СА4	mixed acidosis	63.2						247	81	4.6	Yes																	3	8	0	0	6	12	3	5	1	2
31/5	502 H&E	1	hippocampus СА4_2	hippocampus СА4	mixed acidosis	63.2						247	81	4.6	Yes																	5		0		6		2		1
31/5	502 H&E	1	hippocampus СА1_1	hippocampus СА1	mixed acidosis	63.2						247	81	4.6	Yes																	no data		no data		no data		no data		no data
31/5	502 H&E	1	hippocampus СА1_2	hippocampus СА1	mixed acidosis	63.2						247	81	4.6	Yes																	no data		no data		no data		no data		no data
42/7	504 ihc	1	1	cortex	normal	75	7.42	35.6	0	23.6	93	443	97	2.62	Yes	34	30.3333	182.41	181.437	459	474.333	129.1	118.857	156	114.667	94.12	114.803	44	41.3333	97.03	99.7833
42/7	504 ihc	1	2	cortex	normal	75						443	97	2.62	Yes	43		175.08		563		111.9		93		125.71		41		100.63
42/7	504 ihc	1	3	cortex	normal	75						443	97	2.62	Yes	14		186.82		401		115.57		95		124.58		39		101.69
42/7	504 ihc	1	hippocampus СА4	hippocampus СА4	normal	75						443	97	2.62	Yes	39	39	182.57	182.57	149	149	119.73	119.73	163	163	119.15	119.15	55	55	103.52	103.52
42/7	504 ihc	1	hippocampus СА1	hippocampus СА1	normal	75						443	97	2.62	Yes	0	0	0	0	94	94	113.95	113.95	59	59	172.85	172.85	22	22	119.12	119.12
42/7	504 H&E	1	1	cortex	normal	75						443	97	2.62	Yes																	6	9.33333	9	11	0	0	1	0.166667	0	4
42/7	504 H&E	1	2	cortex	normal	75						443	97	2.62	Yes																	17		16		0		0		1
42/7	504 H&E	1	3	cortex	normal	75						443	97	2.62	Yes																	12		14		0		0		1
42/7	504 H&E	1	4	cortex	normal	75						443	97	2.62	Yes																	3		11		0		0		1
42/7	504 H&E	1	5	cortex	normal	75						443	97	2.62	Yes																	15		9		0		0		1
42/7	504 H&E	1	6	cortex	normal	75						443	97	2.62	Yes																	3		7		0		0		0
42/7	504 H&E	1	hippocampus СА4_1	hippocampus СА4	normal	75						443	97	2.62	Yes																	0	0	0	0	0	0	0	0	1	3
42/7	504 H&E	1	hippocampus СА4_2	hippocampus СА4	normal	75						443	97	2.62	Yes																	0		0		0		0		2
42/7	504 H&E	1	hippocampus СА1_1	hippocampus СА1	normal	75						443	97	2.62	Yes																	0	0	0	0	0	0	0	1	0	0
42/7	504 H&E	1	hippocampus СА1_2	hippocampus СА1	normal	75						443	97	2.62	Yes																	0		0		0		1		0
53/8	505 ihc	1	1	cortex	respiratory alkalosis	71.1	7.4	44.3	-1	28	88	309.5	93	0.81	No	73	80	180.17	177.197	374	328	145.21	150.543	26	27.3333	103.37	103.717	39	43.3333	95.37	97.08
53/8	505 ihc	1	2	cortex	respiratory alkalosis	71.1						309.5	93	0.81	No	70		180.1		299		151.84		32		103.95		42		97.28
53/8	505 ihc	1	3	cortex	respiratory alkalosis	71.1						309.5	93	0.81	No	97		171.32		311		154.58		24		103.83		49		98.59
53/8	505 ihc	1	hippocampus СА4	hippocampus СА4	respiratory alkalosis	71.1						309.5	93	0.81	No	121	121	162.05	162.05	215	215	154.34	154.34	102	102	103.9	103.9	48	48	97.74	97.74
53/8	505 ihc	1	hippocampus СА1	hippocampus СА1	respiratory alkalosis	71.1						309.5	93	0.81	No	58	58	176.72	176.72	40	40	144.69	144.69	53	53	176.91	176.91	17	17	115.9	115.9
53/8	505 H&E	1	1	cortex	respiratory alkalosis	71.1						309.5	93	0.81	No																	3	5.16667	14	11.1667	14	10	1	1	0	1
53/8	505 H&E	1	2	cortex	respiratory alkalosis	71.1						309.5	93	0.81	No																	9		8		8		1		1
53/8	505 H&E	1	3	cortex	respiratory alkalosis	71.1						309.5	93	0.81	No																	7		12		7		1		0
53/8	505 H&E	1	4	cortex	respiratory alkalosis	71.1						309.5	93	0.81	No																	0		11		11		3		0
53/8	505 H&E	1	5	cortex	respiratory alkalosis	71.1						309.5	93	0.81	No																	0		10		6		0		0
53/8	505 H&E	1	6	cortex	respiratory alkalosis	71.1						309.5	93	0.81	No																	12		12		14		0		0
53/8	505 H&E	1	hippocampus СА4_1	hippocampus СА4	respiratory alkalosis	71.1						309.5	93	0.81	No																	0	51	0	0	5	8	0	0	2	4
53/8	505 H&E	1	hippocampus СА4_2	hippocampus СА4	respiratory alkalosis	71.1						309.5	93	0.81	No																	51		0		3		0		2
53/8	505 H&E	1	hippocampus СА1_1	hippocampus СА1	respiratory alkalosis	71.1						309.5	93	0.81	No																	2	10	0	0	2	5	0	1	0	0
53/8	505 H&E	1	hippocampus СА1_2	hippocampus СА1	respiratory alkalosis	71.1						309.5	93	0.81	No																	8		0		3		1		0
54/11	506 ihc	1	1	cortex	normal	no data	7.37	35	-4	20.6	78	371	95	3.38	Yes	31	20.3333	153.85	108.247	363	425.333	150.04	152.507	106	107.667	123.09	123.2	44	47.3333	94.6	97.04
54/11	506 ihc	1	2	cortex	normal	no data						371	95	3.38	Yes	30		170.89		446		155.36		98		122.52		43		96.71
54/11	506 ihc	1	3	cortex	normal	no data						371	95	3.38	Yes	0		0		467		152.12		119		123.99		55		99.81
54/11	506 ihc	1	hippocampus СА4	hippocampus СА4	normal	no data						371	95	3.38	Yes	0	0	0	0	129	129	155.31	155.31	116	116	115.66	115.66	63	63	100.05	100.05
54/11	506 ihc	1	hippocampus СА1	hippocampus СА1	normal	no data						371	95	3.38	Yes	0	0	0	0	85	85	137.57	137.57	50	50	148.36	148.36	23	23	81.78	81.78
54/11	506 H&E	1	1	cortex	normal	no data						371	95	3.38	Yes																	0	19	19	13.6667	8	6.16667	0	0.166667	0	3
54/11	506 H&E	1	2	cortex	normal	no data						371	95	3.38	Yes																	0		20		7		0		0
54/11	506 H&E	1	3	cortex	normal	no data						371	95	3.38	Yes																	0		17		3		0		0
54/11	506 H&E	1	4	cortex	normal	no data						371	95	3.38	Yes																	23		10		6		0		1
54/11	506 H&E	1	5	cortex	normal	no data						371	95	3.38	Yes																	91		5		7		1		1
54/11	506 H&E	1	6	cortex	normal	no data						371	95	3.38	Yes																	0		11		6		0		1
54/11	506 H&E	1	hippocampus СА4_1	hippocampus СА4	normal	no data						371	95	3.38	Yes																	3	4	0	0	5	13	0	0	2	4
54/11	506 H&E	1	hippocampus СА4_2	hippocampus СА4	normal	no data						371	95	3.38	Yes																	1		0		8		0		2
54/11	506 H&E	1	hippocampus СА1_1	hippocampus СА1	normal	no data						371	95	3.38	Yes																	0	0	0	0	1	2	0	0	0	0
54/11	506 H&E	1	hippocampus СА1_2	hippocampus СА1	normal	no data						371	95	3.38	Yes																	0		0		1		0		0
55/14	507 ihc	1	1	cortex	respiratory alkalosis	79	7.49	29	0	22.4	114	543	99	0.91	No	24	8	164.21	54.7367	534	499.667	124.41	138.81	105	101.667	96.08	114.04	41	39.6667	93.63	96.0733
55/14	507 ihc	1	2	cortex	respiratory alkalosis	79						543	99	0.91	No	0		0		567		134.45		116		123.27		44		97.6
55/14	507 ihc	1	3	cortex	respiratory alkalosis	79						543	99	0.91	No	0		0		398		157.57		84		122.77		34		96.99
55/14	507 ihc	1	hippocampus СА4	hippocampus СА4	respiratory alkalosis	79						543	99	0.91	No	1	1	162.09	162.09	142	142	144.84	144.84	124	124	112.36	112.36	51	51	97.38	97.38
55/14	507 ihc	1	hippocampus СА1	hippocampus СА1	respiratory alkalosis	79						543	99	0.91	No	0	0	0	0	99	99	140.6	140.6	41	41	171.38	171.38	32	32	81.69	81.69
55/14	507 H&E	1	1	cortex	respiratory alkalosis	79						543	99	0.91	No																	1	20.8333	18	16.3333	8	8.33333	1	0.5	0	7
55/14	507 H&E	1	2	cortex	respiratory alkalosis	79						543	99	0.91	No																	3		22		6		1		1
55/14	507 H&E	1	3	cortex	respiratory alkalosis	79						543	99	0.91	No																	18		14		11		0		2
55/14	507 H&E	1	4	cortex	respiratory alkalosis	79						543	99	0.91	No																	37		15		7		0		2
55/14	507 H&E	1	5	cortex	respiratory alkalosis	79						543	99	0.91	No																	52		1		8		0		2
55/14	507 H&E	1	6	cortex	respiratory alkalosis	79						543	99	0.91	No																	14		28		10		1		0
55/14	507 H&E	1	hippocampus СА4_1	hippocampus СА4	respiratory alkalosis	79						543	99	0.91	No																	10	20	0	0	3	11	0	0	2	4
55/14	507 H&E	1	hippocampus СА4_2	hippocampus СА4	respiratory alkalosis	79						543	99	0.91	No																	10		0		8		0		2
55/14	507 H&E	1	hippocampus СА1_1	hippocampus СА1	respiratory alkalosis	79						543	99	0.91	No																	6	8	0	0	7	12	1	1	0	0
55/14	507 H&E	1	hippocampus СА1_2	hippocampus СА1	respiratory alkalosis	79						543	99	0.91	No																	2		0		5		0		0
56/12	508 ihc	2	1	cortex	metabolic acidosis	75	7.09	68.9	-10	20.9	41	195	56	6.03	Yes	98	109.333	91.59	93.9867	33	62.3333	128.69	89.8	84	90.6667	48.34	56.7667	35	38	60.83	69.8467
56/12	508 ihc	2	2	cortex	metabolic acidosis	75						195	56	6.03	Yes	133		93.29		77		70.61		112		52.39		37		74.13
56/12	508 ihc	2	3	cortex	metabolic acidosis	75						195	56	6.03	Yes	97		97.08		77		70.1		76		69.57		42		74.58
56/12	508 ihc	2	hippocampus СА4	hippocampus СА4	metabolic acidosis	75						195	56	6.03	Yes	33	33	93.83	93.83	15	15	110.45	110.45	119	119	69.26	69.26	52	52	74.13	74.13
56/12	508 ihc	2	hippocampus СА1	hippocampus СА1	metabolic acidosis	75						195	56	6.03	Yes	no data	no data	no data	no data	no data	no data	no data	no data	no data	no data	no data	no data	no data	no data	no data	no data
56/12	508 H&E	2	1	cortex	metabolic acidosis	75						195	56	6.03	Yes																	8	10.6667	15	10.3333	6	6	0	1.66667	1	5
56/12	508 H&E	2	2	cortex	metabolic acidosis	75						195	56	6.03	Yes																	3		8		7		1		1
56/12	508 H&E	2	3	cortex	metabolic acidosis	75						195	56	6.03	Yes																	0		19		5		0		0
56/12	508 H&E	2	4	cortex	metabolic acidosis	75						195	56	6.03	Yes																	22		5		7		4		1
56/12	508 H&E	2	5	cortex	metabolic acidosis	75						195	56	6.03	Yes																	25		6		4		3		1
56/12	508 H&E	2	6	cortex	metabolic acidosis	75						195	56	6.03	Yes																	6		9		7		2		1
56/12	508 H&E	2	hippocampus СА4_1	hippocampus СА4	metabolic acidosis	75						195	56	6.03	Yes																	no data		no data		no data		no data		no data
56/12	508 H&E	2	hippocampus СА4_2	hippocampus СА4	metabolic acidosis	75						195	56	6.03	Yes																	no data		no data		no data		no data		no data
56/12	508 H&E	2	hippocampus СА1_1	hippocampus СА1	metabolic acidosis	75						195	56	6.03	Yes																	no data		no data		no data		no data		no data
56/12	508 H&E	2	hippocampus СА1_2	hippocampus СА1	metabolic acidosis	75						195	56	6.03	Yes																	no data		no data		no data		no data		no data
57/21	510 ihc	1	1	cortex	metabolic acidosis compensated by respiratory alkalosis	123	7.45	19.3	-9	13.4	70	333	95	2.01	Yes	5	10.3333	163.6	172.37	509	560.667	134.41	136.537	66	108	101.71	102.77	40	40	97.66	98.0267
57/21	510 ihc	1	2	cortex	metabolic acidosis compensated by respiratory alkalosis	123						333	95	2.01	Yes	23		191.26		577		137.2		141		103.19		44		97.23
57/21	510 ihc	1	3	cortex	metabolic acidosis compensated by respiratory alkalosis	123						333	95	2.01	Yes	3		162.25		596		138		117		103.41		36		99.19
57/21	510 ihc	1	hippocampus СА4	hippocampus СА4	metabolic acidosis compensated by respiratory alkalosis	123						333	95	2.01	Yes	0	0	0	0	144	144	141.35	141.35	110	110	104.51	104.51	55	55	99.1	99.1
57/21	510 ihc	1	hippocampus СА1	hippocampus СА1	metabolic acidosis compensated by respiratory alkalosis	123						333	95	2.01	Yes	1	1	128.13	128.13	47	47	128.82	128.82	56	56	160.81	160.81	29	29	86.34	86.34
57/21	510 H&E	1	1	cortex	metabolic acidosis compensated by respiratory alkalosis	123						333	95	2.01	Yes																	2	6	13	12.5	6	5.66667	0	0.333333	1	5
57/21	510 H&E	1	2	cortex	metabolic acidosis compensated by respiratory alkalosis	123						333	95	2.01	Yes																	1		7		5		0		1
57/21	510 H&E	1	3	cortex	metabolic acidosis compensated by respiratory alkalosis	123						333	95	2.01	Yes																	0		12		8		1		0
57/21	510 H&E	1	4	cortex	metabolic acidosis compensated by respiratory alkalosis	123						333	95	2.01	Yes																	0		9		5		0		1
57/21	510 H&E	1	5	cortex	metabolic acidosis compensated by respiratory alkalosis	123						333	95	2.01	Yes																	31		0		4		1		2
57/21	510 H&E	1	6	cortex	metabolic acidosis compensated by respiratory alkalosis	123						333	95	2.01	Yes																	2		12		6		0		0
57/21	510 H&E	1	hippocampus СА4_1	hippocampus СА4	metabolic acidosis compensated by respiratory alkalosis	123						333	95	2.01	Yes																	1	15	0	1	2	6	0	0	2	3
57/21	510 H&E	1	hippocampus СА4_2	hippocampus СА4	metabolic acidosis compensated by respiratory alkalosis	123						333	95	2.01	Yes																	14		1		4		0		1
57/21	510 H&E	1	hippocampus СА1_1	hippocampus СА1	metabolic acidosis compensated by respiratory alkalosis	123						333	95	2.01	Yes																	0	3	0	0	6	10	0	0	0	0
57/21	510 H&E	1	hippocampus СА1_2	hippocampus СА1	metabolic acidosis compensated by respiratory alkalosis	123						333	95	2.01	Yes																	3		0		4		0		0
59/13	512 ihc	1	1	cortex	respiratory alkalosis	65.4	7.53	29.4	3	24.7	66	314	95	0.88	No	126	64.3333	78.84	78.0933	501	510.667	91.049	86.7563	104	105	69.52	69.47	41	53.6667	70.96	71.5733
59/13	512 ihc	1	2	cortex	respiratory alkalosis	65.4						314	95	0.88	No	22		71.73		520		78.36		90		69.83		62		71.5
59/13	512 ihc	1	3	cortex	respiratory alkalosis	65.4						314	95	0.88	No	45		83.71		511		90.86		121		69.06		58		72.26
59/13	512 ihc	1	hippocampus СА4	hippocampus СА4	respiratory alkalosis	65.4						314	95	0.88	No	51	51	86.7	86.7	155	155	93.75	93.75	131	131	69.87	69.87	59	59	75.91	75.91
59/13	512 ihc	1	hippocampus СА1	hippocampus СА1	respiratory alkalosis	65.4						314	95	0.88	No	7	7	116.12	116.12	199	199	113.59	113.59	67	67	135.36	135.36	28	28	87.15	87.15
59/13	512 H&E	1	1	cortex	respiratory alkalosis	65.4						314	95	0.88	No																	6	6.66667	0	6.33333	3	5.5	1	0.166667	1	4
59/13	512 H&E	1	2	cortex	respiratory alkalosis	65.4						314	95	0.88	No																	0		5		4		0		1
59/13	512 H&E	1	3	cortex	respiratory alkalosis	65.4						314	95	0.88	No																	11		12		11		0		1
59/13	512 H&E	1	4	cortex	respiratory alkalosis	65.4						314	95	0.88	No																	8		11		3		0		1
59/13	512 H&E	1	5	cortex	respiratory alkalosis	65.4						314	95	0.88	No																	7		0		8		0		0
59/13	512 H&E	1	6	cortex	respiratory alkalosis	65.4						314	95	0.88	No																	8		10		4		0		0
59/13	512 H&E	1	hippocampus СА4_1	hippocampus СА4	respiratory alkalosis	65.4						314	95	0.88	No																	10	21	10	19	12	20	0	0	1	2
59/13	512 H&E	1	hippocampus СА4_2	hippocampus СА4	respiratory alkalosis	65.4						314	95	0.88	No																	11		9		8		0		1
59/13	512 H&E	1	hippocampus СА1_1	hippocampus СА1	respiratory alkalosis	65.4						314	95	0.88	No																	0	0	0	0	8	8	0	0	0	1
59/13	512 H&E	1	hippocampus СА1_2	hippocampus СА1	respiratory alkalosis	65.4						314	95	0.88	No																	0		0		0		0		1
61/17	514 ihc	2	1	cortex	metabolic acidosis	57.1	7.03	65.3	-14	17.5	40	161	42	8.61	Yes	190	109.667	103.03	104.577	452	514.667	67.65	69.7867	86	90.6667	76.2	80.3733	40	41.3333	72.9	72.3633
61/17	514 ihc	2	2	cortex	metabolic acidosis	57.1						161	42	8.61	Yes	59		103.1		442		68.04		97		82.5		46		71.21
61/17	514 ihc	2	3	cortex	metabolic acidosis	57.1						161	42	8.61	Yes	80		107.6		650		73.67		89		82.42		38		72.98
61/17	514 ihc	2	hippocampus СА4	hippocampus СА4	metabolic acidosis	57.1						161	42	8.61	Yes	54	54	82.61	82.61	247	247	78.57	78.57	225	225	81.89	81.89	73	73	76.45	76.45
61/17	514 ihc	2	hippocampus СА1	hippocampus СА1	metabolic acidosis	57.1						161	42	8.61	Yes	110	110	102.93	102.93	169	169	109.5	109.5	67	67	146	146	41	41	89.23	89.23
61/17	514 H&E	2	1	cortex	metabolic acidosis	57.1						161	42	8.61	Yes																	6	6.66667	0	6.33333	3	5.5	1	0.166667	1	4
61/17	514 H&E	2	2	cortex	metabolic acidosis	57.1						161	42	8.61	Yes																	0		5		4		0		1
61/17	514 H&E	2	3	cortex	metabolic acidosis	57.1						161	42	8.61	Yes																	11		12		11		0		1
61/17	514 H&E	2	4	cortex	metabolic acidosis	57.1						161	42	8.61	Yes																	8		11		3		0		1
61/17	514 H&E	2	5	cortex	metabolic acidosis	57.1						161	42	8.61	Yes																	7		0		8		0		0
61/17	514 H&E	2	6	cortex	metabolic acidosis	57.1						161	42	8.61	Yes																	8		10		4		0		0
61/17	514 H&E	2	hippocampus СА4_1	hippocampus СА4	metabolic acidosis	57.1						161	42	8.61	Yes																	10	21	10	19	12	20	0	0	1	2
61/17	514 H&E	2	hippocampus СА4_2	hippocampus СА4	metabolic acidosis	57.1						161	42	8.61	Yes																	11		9		8		0		1
61/17	514 H&E	2	hippocampus СА1_1	hippocampus СА1	metabolic acidosis	57.1						161	42	8.61	Yes																	0	0	0	0	8	8	0	0	0	1
61/17	514 H&E	2	hippocampus СА1_2	hippocampus СА1	metabolic acidosis	57.1						161	42	8.61	Yes																	0		0		0		0		1
66/5	557 ihc	1	1	cortex	normal	82.8	7.475	34.9	2	25.7	80	381	97	1.03	No	142	111	161.7	164.717	496	504.333	133.58	144.123	109	95.6667	93.29	104.743	25	39	100.9	101.957
66/5	557 ihc	1	2	cortex	normal	82.8						381	97	1.03	No	110		166.68		586		153.5		117		110.17		47		101.87
66/5	557 ihc	1	3	cortex	normal	82.8						381	97	1.03	No	81		165.77		431		145.29		61		110.77		45		103.1
66/5	557 ihc	1	hippocampus СА4	hippocampus СА4	normal	82.8						381	97	1.03	No	194	194	163.95	163.95	216	216	130.95	130.95	141	141	128.04	128.04	38	38	103.3	103.3
66/5	557 ihc	1	hippocampus СА1	hippocampus СА1	normal	82.8						381	97	1.03	No	47	47	138.14	138.14	71	71	144.72	144.72	27	27	176.95	176.95	23	23	84.11	84.11
66/5	557 H&E	1	1	cortex	normal	82.8						381	97	1.03	No																	3	14.8333	6	8.16667	5	7.33333	1	0.666667	0	4
66/5	557 H&E	1	2	cortex	normal	82.8						381	97	1.03	No																	7		7		4		1		0
66/5	557 H&E	1	3	cortex	normal	82.8						381	97	1.03	No																	7		9		8		1		0
66/5	557 H&E	1	4	cortex	normal	82.8						381	97	1.03	No																	14		15		11		1		0
66/5	557 H&E	1	5	cortex	normal	82.8						381	97	1.03	No																	34		8		5		0		2
66/5	557 H&E	1	6	cortex	normal	82.8						381	97	1.03	No																	24		4		11		0		2
66/5	557 H&E	1	hippocampus СА4_1	hippocampus СА4	normal	82.8						381	97	1.03	No																	0	0	0	0	7	10	0	0	2	3
66/5	557 H&E	1	hippocampus СА4_2	hippocampus СА4	normal	82.8						381	97	1.03	No																	0		0		3		0		1
66/5	557 H&E	1	hippocampus СА1_1	hippocampus СА1	normal	82.8						381	97	1.03	No																	8	14	0	0	4	10	0	0	0	1
66/5	557 H&E	1	hippocampus СА1_2	hippocampus СА1	normal	82.8						381	97	1.03	No																	6		0		6		0		1
68/2	559 ihc	2	1	cortex	respiratory acidosis	63.3	7.32	48.5	1	27.2	75	357	94	0.84	No	104	90.3333	76.37	81.1867	344	326	77.011	88.0003	86	78.6667	66.3	63.8367	36	44	77.02	76.5633
68/2	559 ihc	2	2	cortex	respiratory acidosis	63.3						357	94	0.84	No	79		85.77		354		95.13		80		66.51		41		75.09
68/2	559 ihc	2	3	cortex	respiratory acidosis	63.3						357	94	0.84	No	88		81.42		280		91.86		70		58.7		55		77.58
68/2	559 ihc	2	hippocampus СА4	hippocampus СА4	respiratory acidosis	63.3						357	94	0.84	No	88	88	87.3	87.3	123	123	88.25	88.25	101	101	65.5	65.5	48	48	77.92	77.92
68/2	559 ihc	2	hippocampus СА1	hippocampus СА1	respiratory acidosis	63.3						357	94	0.84	No	128	128	98.93	98.93	122	122	113.19	113.19	62	62	146.86	146.86	21	21	90.96	90.96
68/2	559 H&E	2	1	cortex	respiratory acidosis	63.3						357	94	0.84	No																	5	4.66667	6	3.33333	8	7.83333	0	0.166667	1	8
68/2	559 H&E	2	2	cortex	respiratory acidosis	63.3						357	94	0.84	No																	2		0		7		0		2
68/2	559 H&E	2	3	cortex	respiratory acidosis	63.3						357	94	0.84	No																	7		4		7		0		1
68/2	559 H&E	2	4	cortex	respiratory acidosis	63.3						357	94	0.84	No																	4		2		8		1		2
68/2	559 H&E	2	5	cortex	respiratory acidosis	63.3						357	94	0.84	No																	10		8		6		0		1
68/2	559 H&E	2	6	cortex	respiratory acidosis	63.3						357	94	0.84	No																	0		0		11		0		1
68/2	559 H&E	2	hippocampus СА4_1	hippocampus СА4	respiratory acidosis	63.3						357	94	0.84	No																	11	39	0	0	5	14	0	1	2	4
68/2	559 H&E	2	hippocampus СА4_2	hippocampus СА4	respiratory acidosis	63.3						357	94	0.84	No																	28		0		9		1		2
68/2	559 H&E	2	hippocampus СА1_1	hippocampus СА1	respiratory acidosis	63.3						357	94	0.84	No																	7	9	0	0	5	7	0	0	1	1
68/2	559 H&E	2	hippocampus СА1_2	hippocampus СА1	respiratory acidosis	63.3						357	94	0.84	No																	2		0		3		0		0
71/10	562 ihc	1	1	cortex	normal	145.5	7.401	47.8	4	29.7	74	352	94	1.04	No	528	466.333	146.76	152.67	255	322.333	164.95	161.543	83	105.333	80.97	91.2967	39	41	99.66	100.593
71/10	562 ihc	1	2	cortex	normal	145.5						352	94	1.04	No	444		160.47		374		157.5		131		80.67		40		99.85
71/10	562 ihc	1	3	cortex	normal	145.5						352	94	1.04	No	427		150.78		338		162.18		102		112.25		44		102.27
71/10	562 ihc	1	hippocampus СА4	hippocampus СА4	normal	145.5						352	94	1.04	No	142	142	157.42	157.42	109	109	154.94	154.94	113	113	86.33	86.33	55	55	102.08	102.08
71/10	562 ihc	1	hippocampus СА1	hippocampus СА1	normal	145.5						352	94	1.04	No	115	115	139.96	139.96	39	39	143.44	143.44	73	73	161.47	161.47	29	29	86.57	86.57
71/10	562 H&E	1	1	cortex	normal	145.5						352	94	1.04	No																	5	17.1667	5	10.8333	5	7.83333	0	0.166667	0	5
71/10	562 H&E	1	2	cortex	normal	145.5						352	94	1.04	No																	10		10		7		0		0
71/10	562 H&E	1	3	cortex	normal	145.5						352	94	1.04	No																	2		10		7		1		1
71/10	562 H&E	1	4	cortex	normal	145.5						352	94	1.04	No																	13		10		9		0		1
71/10	562 H&E	1	5	cortex	normal	145.5						352	94	1.04	No																	30		14		6		0		1
71/10	562 H&E	1	6	cortex	normal	145.5						352	94	1.04	No																	43		16		13		0		2
71/10	562 H&E	1	hippocampus СА4_1	hippocampus СА4	normal	145.5						352	94	1.04	No																	22	37	2	2	5	5	0	0	2	4
71/10	562 H&E	1	hippocampus СА4_2	hippocampus СА4	normal	145.5						352	94	1.04	No																	15		0		0		0		2
71/10	562 H&E	1	hippocampus СА1_1	hippocampus СА1	normal	145.5						352	94	1.04	No																	1	4	0	0	5	10	0	0	1	1
71/10	562 H&E	1	hippocampus СА1_2	hippocampus СА1	normal	145.5						352	94	1.04	No																	3		0		5		0		1
74/11	565 ihc	1	1	cortex	normal	76.8	7.388	44.8	2	27	70	333	93	1.63	No	157	173.333	185.98	182.223	591	544	163.77	163.003	119	116.667	81	84.6733	47	48.6667	97.11	98.47
74/11	565 ihc	1	2	cortex	normal	76.8						333	93	1.63	No	200		177.88		538		162.62		117		82.55		46		99.22
74/11	565 ihc	1	3	cortex	normal	76.8						333	93	1.63	No	163		182.81		503		162.62		114		90.47		53		99.08
74/11	565 ihc	1	hippocampus СА4	hippocampus СА4	normal	76.8						333	93	1.63	No	140	140	180.83	180.83	148	148	147.16	147.16	171	171	81.33	81.33	64	64	102.23	102.23
74/11	565 ihc	1	hippocampus СА1	hippocampus СА1	normal	76.8						333	93	1.63	No	92	92	163.94	163.94	54	54	149.26	149.26	73	73	160.93	160.93	47	47	83.32	83.32
74/11	565 H&E	1	1	cortex	normal	76.8						333	93	1.63	No																	0	10	7	7.33333	8	9.33333	0	0.166667	0	3
74/11	565 H&E	1	2	cortex	normal	76.8						333	93	1.63	No																	23		16		9		0		0
74/11	565 H&E	1	3	cortex	normal	76.8						333	93	1.63	No																	1		11		12		0		1
74/11	565 H&E	1	4	cortex	normal	76.8						333	93	1.63	No																	0		3		10		0		0
74/11	565 H&E	1	5	cortex	normal	76.8						333	93	1.63	No																	2		7		6		0		1
74/11	565 H&E	1	6	cortex	normal	76.8						333	93	1.63	No																	34		0		11		1		1
74/11	565 H&E	1	hippocampus СА4_1	hippocampus СА4	normal	76.8						333	93	1.63	No																	0	0	0	0	6	12	0	0	1	2
74/11	565 H&E	1	hippocampus СА4_2	hippocampus СА4	normal	76.8						333	93	1.63	No																	0		0		6		0		1
74/11	565 H&E	1	hippocampus СА1_1	hippocampus СА1	normal	76.8						333	93	1.63	No																	0	2	0	0	4	8	0	0	1	2
74/11	565 H&E	1	hippocampus СА1_2	hippocampus СА1	normal	76.8						333	93	1.63	No																	2		0		4		0		1
77/7	567 ihc	2	1	cortex	respiratory alkalosis	77.8	7.5	26.9	-1	21	75	357	96	0.74	No	103	133.667	188.12	184.333	307	244	169.55	167.993	129	121	98.02	97.3267	40	46	98.31	101.107
77/7	567 ihc	2	2	cortex	respiratory alkalosis	77.8						357	96	0.74	No	166		184.73		279		164.09		128		97.59		50		101.23
77/7	567 ihc	2	3	cortex	respiratory alkalosis	77.8						357	96	0.74	No	132		180.15		146		170.34		106		96.37		48		103.78
77/7	567 ihc	2	hippocampus СА4	hippocampus СА4	respiratory alkalosis	77.8						357	96	0.74	No	6	6	160.33	160.33	167	167	175.26	175.26	166	166	80.19	80.19	62	62	101.83	101.83
77/7	567 ihc	2	hippocampus СА1	hippocampus СА1	respiratory alkalosis	77.8						357	96	0.74	No	0	0	0	0	15	15	136.82	136.82	80	80	152.75	152.75	41	41	83.93	83.93
77/7	567 H&E	2	1	cortex	respiratory alkalosis	77.8						357	96	0.74	No																	2	4.33333	6	12	5	6.16667	0	0	1	3
77/7	567 H&E	2	2	cortex	respiratory alkalosis	77.8						357	96	0.74	No																	1		8		15		0		1
77/7	567 H&E	2	3	cortex	respiratory alkalosis	77.8						357	96	0.74	No																	4		22		5		0		0
77/7	567 H&E	2	4	cortex	respiratory alkalosis	77.8						357	96	0.74	No																	2		14		5		0		0
77/7	567 H&E	2	5	cortex	respiratory alkalosis	77.8						357	96	0.74	No																	11		11		4		0		0
77/7	567 H&E	2	6	cortex	respiratory alkalosis	77.8						357	96	0.74	No																	6		11		3		0		1
77/7	567 H&E	2	hippocampus СА4_1	hippocampus СА4	respiratory alkalosis	77.8						357	96	0.74	No																	6	10	0	0	2	8	0	0	0	1
77/7	567 H&E	2	hippocampus СА4_2	hippocampus СА4	respiratory alkalosis	77.8						357	96	0.74	No																	4		0		6		0		1
77/7	567 H&E	2	hippocampus СА1_1	hippocampus СА1	respiratory alkalosis	77.8						357	96	0.74	No																	3	5	0	0	4	13	1	2	1	2
77/7	567 H&E	2	hippocampus СА1_2	hippocampus СА1	respiratory alkalosis	77.8						357	96	0.74	No																	2		0		9		1		1
78/9	568 ihc	2	1	cortex	respiratory alkalosis	78.4	7.49	33.2	3	25.5	-	no data	no data	0.43	No	109	120.333	184.87	176.34	242	267.667	174.58	170.793	118	118.333	66.3	74.4433	47	51	94.88	95.2367
78/9	568 ihc	2	2	cortex	respiratory alkalosis	78.4						no data	no data	0.43	No	145		177.17		347		164.06		119		58.42		57		95.12
78/9	568 ihc	2	3	cortex	respiratory alkalosis	78.4						no data	no data	0.43	No	107		166.98		214		173.74		118		98.61		49		95.71
78/9	568 ihc	2	hippocampus СА4	hippocampus СА4	respiratory alkalosis	78.4						no data	no data	0.43	No	64	64	170.01	170.01	165	165	147.93	147.93	203	203	99.32	99.32	55	55	99.39	99.39
78/9	568 ihc	2	hippocampus СА1	hippocampus СА1	respiratory alkalosis	78.4						no data	no data	0.43	No	0	0	0	0	9	9	140.18	140.18	105	105	141.9	141.9	27	27	82.47	82.47
78/9	568 H&E	2	1	cortex	respiratory alkalosis	78.4						no data	no data	0.43	No																	44	30	9	5.33333	4	7.16667	1	0.333333	1	10
78/9	568 H&E	2	2	cortex	respiratory alkalosis	78.4						no data	no data	0.43	No																	41		1		6		0		2
78/9	568 H&E	2	3	cortex	respiratory alkalosis	78.4						no data	no data	0.43	No																	27		6		4		0		1
78/9	568 H&E	2	4	cortex	respiratory alkalosis	78.4						no data	no data	0.43	No																	14		0		11		0		2
78/9	568 H&E	2	5	cortex	respiratory alkalosis	78.4						no data	no data	0.43	No																	37		5		10		1		2
78/9	568 H&E	2	6	cortex	respiratory alkalosis	78.4						no data	no data	0.43	No																	17		11		8		0		2
78/9	568 H&E	2	hippocampus СА4_1	hippocampus СА4	respiratory alkalosis	78.4						no data	no data	0.43	No																	3	3	0	0	4	15	0	0	1	2
78/9	568 H&E	2	hippocampus СА4_2	hippocampus СА4	respiratory alkalosis	78.4						no data	no data	0.43	No																	0		0		11		0		1
78/9	568 H&E	2	hippocampus СА1_1	hippocampus СА1	respiratory alkalosis	78.4						no data	no data	0.43	No																	0	1	0	0	10	18	0	0	1	1
78/9	568 H&E	2	hippocampus СА1_2	hippocampus СА1	respiratory alkalosis	78.4						no data	no data	0.43	No																	1		0		8		0		0
79/12	569 ihc	2	1	cortex	respiratory alkalosis	76.2	7.485	22.3	-5	16.8	80	381	97	0.91	No	533	489	129.49	134.113	391	351	166.81	164.177	126	101.333	93.73	91.6267	35	47.3333	96.9	98.12
79/12	569 ihc	2	2	cortex	respiratory alkalosis	76.2						381	97	0.91	No	477		139.51		348		160.2		110		90.02		45		100.45
79/12	569 ihc	2	3	cortex	respiratory alkalosis	76.2						381	97	0.91	No	457		133.34		314		165.52		68		91.13		62		97.01
79/12	569 ihc	2	hippocampus СА4	hippocampus СА4	respiratory alkalosis	76.2						381	97	0.91	No	148	148	165.2	165.2	137	137	158.57	158.57	185	185	62	62	47	47	98.13	98.13
79/12	569 ihc	2	hippocampus СА1	hippocampus СА1	respiratory alkalosis	76.2						381	97	0.91	No	85	85	145.44	145.44	20	20	132.3	132.3	60	60	158.8	158.8	27	27	79.2	79.2
79/12	569 H&E	2	1	cortex	respiratory alkalosis	76.2						381	97	0.91	No																	6	6.33333	12	6.66667	11	9	0		1	6
79/12	569 H&E	2	2	cortex	respiratory alkalosis	76.2						381	97	0.91	No																	1		11		8		1		1
79/12	569 H&E	2	3	cortex	respiratory alkalosis	76.2						381	97	0.91	No																	3		11		9		0		1
79/12	569 H&E	2	4	cortex	respiratory alkalosis	76.2						381	97	0.91	No																	6		6		6		0		1
79/12	569 H&E	2	5	cortex	respiratory alkalosis	76.2						381	97	0.91	No																	9		0		11		0		1
79/12	569 H&E	2	6	cortex	respiratory alkalosis	76.2						381	97	0.91	No																	13		0		9		0		1
79/12	569 H&E	2	hippocampus СА4_1	hippocampus СА4	respiratory alkalosis	76.2						381	97	0.91	No																	0	1	0	0	10	12	0		2	3
79/12	569 H&E	2	hippocampus СА4_2	hippocampus СА4	respiratory alkalosis	76.2						381	97	0.91	No																	1		0		2		0		1
79/12	569 H&E	2	hippocampus СА1_1	hippocampus СА1	respiratory alkalosis	76.2						381	97	0.91	No																	0	0	0	0	4	7	0		1	1
79/12	569 H&E	2	hippocampus СА1_2	hippocampus СА1	respiratory alkalosis	76.2						381	97	0.91	No																	0		0		3		0		0
80/13	570 ihc	1	1	cortex	respiratory alkalosis	72.3	7.499	29.5	1	22.9	87	414	98	0.57	No	343	371.667	179.22	177.727	244	287.333	159.66	158.543	126	101.333	93.73	91.6267	51	53.3333	100.4	102.054
80/13	570 ihc	1	2	cortex	respiratory alkalosis	72.3						414	98	0.57	No	431		178.41		342		159.87		110		90.02		57		102.45
80/13	570 ihc	1	3	cortex	respiratory alkalosis	72.3						414	98	0.57	No	341		175.55		276		156.1		68		91.13		52		103.312
80/13	570 ihc	1	hippocampus СА4	hippocampus СА4	respiratory alkalosis	72.3						414	98	0.57	No	133	133	169.35	169.35	157	157	160.22	160.22	185	185	73.03	73.03	72	72	103.39	103.39
80/13	570 ihc	1	hippocampus СА1	hippocampus СА1	respiratory alkalosis	72.3						414	98	0.57	No	6	6	161.72	161.72	87	87	146.88	146.88	89	89	164.51	164.51	22	22	97.48	97.48
80/13	570 H&E	1	1	cortex	respiratory alkalosis	72.3						414	98	0.57	No																	0	5.83333	20	11.6667	5	7.83333	0	0.333333	1	6
80/13	570 H&E	1	2	cortex	respiratory alkalosis	72.3						414	98	0.57	No																	0		0		7		1		1
80/13	570 H&E	1	3	cortex	respiratory alkalosis	72.3						414	98	0.57	No																	0		20		11		0		0
80/13	570 H&E	1	4	cortex	respiratory alkalosis	72.3						414	98	0.57	No																	21		0		10		0		2
80/13	570 H&E	1	5	cortex	respiratory alkalosis	72.3						414	98	0.57	No																	14		18		7		1		2
80/13	570 H&E	1	6	cortex	respiratory alkalosis	72.3						414	98	0.57	No																	0		12		7		0		0
80/13	570 H&E	1	hippocampus СА4_1	hippocampus СА4	respiratory alkalosis	72.3						414	98	0.57	No																	4	30	2	2	8	15	2	2	2	4
80/13	570 H&E	1	hippocampus СА4_2	hippocampus СА4	respiratory alkalosis	72.3						414	98	0.57	No																	26		0		7		0		2
80/13	570 H&E	1	hippocampus СА1_1	hippocampus СА1	respiratory alkalosis	72.3						414	98	0.57	No																	0	0	0	0	3	8	0	0	1	1
80/13	570 H&E	1	hippocampus СА1_2	hippocampus СА1	respiratory alkalosis	72.3						414	98	0.57	No																	0		0		5		0		0
82/24	572 ihc	2	1	cortex	respiratory alkalosis	71.3	7.513	23.7	-3	19.1	82	390	97	1.25	No	371	309.667	172.1	173.253	357	452	162.52	163.88	100	107	89.24	92.49	56	55.6667	102.33	103.307
82/24	572 ihc	2	2	cortex	respiratory alkalosis	71.3						390	97	1.25	No	292		170.85		489		165.11		106		81.62		45		104.14
82/24	572 ihc	2	3	cortex	respiratory alkalosis	71.3						390	97	1.25	No	266		176.81		510		164.01		115		106.61		66		103.45
82/24	572 ihc	2	hippocampus СА4	hippocampus СА4	respiratory alkalosis	71.3						390	97	1.25	No	121	121	167.95	167.95	148	148	160.9	160.9	221	221	120.11	120.11	75	75	104.2	104.2
82/24	572 ihc	2	hippocampus СА1	hippocampus СА1	respiratory alkalosis	71.3						390	97	1.25	No	167	167	159	159	34	34	139.18	139.18	67	67	87.91	87.91	30	30	86.31	86.31
82/24	572 H&E	2	1	cortex	respiratory alkalosis	71.3						390	97	1.25	No																	6	5.83333	6	7.66667	7	7.16667	2	0.5	1	4
82/24	572 H&E	2	2	cortex	respiratory alkalosis	71.3						390	97	1.25	No																	8		6		7		1		1
82/24	572 H&E	2	3	cortex	respiratory alkalosis	71.3						390	97	1.25	No																	8		12		6		0		1
82/24	572 H&E	2	4	cortex	respiratory alkalosis	71.3						390	97	1.25	No																	3		15		4		0		1
82/24	572 H&E	2	5	cortex	respiratory alkalosis	71.3						390	97	1.25	No																	5		1		9		0		0
82/24	572 H&E	2	6	cortex	respiratory alkalosis	71.3						390	97	1.25	No																	5		6		10		0		0
82/24	572 H&E	2	hippocampus СА4_1	hippocampus СА4	respiratory alkalosis	71.3						390	97	1.25	No																	0	2	0	0	2	5	0	0	1	2
82/24	572 H&E	2	hippocampus СА4_2	hippocampus СА4	respiratory alkalosis	71.3						390	97	1.25	No																	2		0		3		0		1
82/24	572 H&E	2	hippocampus СА1_1	hippocampus СА1	respiratory alkalosis	71.3						390	97	1.25	No																	5	8	0	0	3	8	1	1	1	1
82/24	572 H&E	2	hippocampus СА1_2	hippocampus СА1	respiratory alkalosis	71.3						390	97	1.25	No																	3		0		5		0		0
84/26	573 ihc	2	1	cortex	respiratory acidosis	65.9	7.335	45.1	-2	24	41	195	73	0.63	No	350	339.667	169.58	172.857	560	635	134.94	134.92	100	107	89.24	92.49	44	47.6667	97.26	99.03
84/26	573 ihc	2	2	cortex	respiratory acidosis	65.9						195	73	0.63	No	414		176.07		660		141.49		106		81.62		49		100.04
84/26	573 ihc	2	3	cortex	respiratory acidosis	65.9						195	73	0.63	No	255		172.92		685		128.33		115		106.61		50		99.79
84/26	573 ihc	2	hippocampus СА4	hippocampus СА4	respiratory acidosis	65.9						195	73	0.63	No	124	124	168.98	168.98	246	246	143.61	143.61	221	221	120.11	120.11	56	56	101.35	101.35
84/26	573 ihc	2	hippocampus СА1	hippocampus СА1	respiratory acidosis	65.9						195	73	0.63	No	126	126	132.71	132.71	92	92	148.13	148.13	60	60	160.87	160.87	32	32	93.68	93.68
84/26	573 H&E	2	1	cortex	respiratory acidosis	65.9						195	73	0.63	No																	12	9	7	9.5	11	10.1667	0	0.166667	0	4
84/26	573 H&E	2	2	cortex	respiratory acidosis	65.9						195	73	0.63	No																	13		13		9		0		1
84/26	573 H&E	2	3	cortex	respiratory acidosis	65.9						195	73	0.63	No																	5		0		14		1		1
84/26	573 H&E	2	4	cortex	respiratory acidosis	65.9						195	73	0.63	No																	7		7		9		0		1
84/26	573 H&E	2	5	cortex	respiratory acidosis	65.9						195	73	0.63	No																	10		14		5		0		0
84/26	573 H&E	2	6	cortex	respiratory acidosis	65.9						195	73	0.63	No																	7		16		13		0		1
84/26	573 H&E	2	hippocampus СА4_1	hippocampus СА4	respiratory acidosis	65.9						195	73	0.63	No																	0	0	0	0	3	12	0	0	0	1
84/26	573 H&E	2	hippocampus СА4_2	hippocampus СА4	respiratory acidosis	65.9						195	73	0.63	No																	0		0		9		0		1
84/26	573 H&E	2	hippocampus СА1_1	hippocampus СА1	respiratory acidosis	65.9						195	73	0.63	No																	0	2	0	0	6	13	0	0	0	0
84/26	573 H&E	2	hippocampus СА1_2	hippocampus СА1	respiratory acidosis	65.9						195	73	0.63	No																	2		0		7		0		0
87/19	576 ihc	1	1	cortex	normal	92.5	7.43	35.4	0	23.7	109	519	99	1.23	No	284	409.333	147.99	155.933	137	281	189.98	185.117	106	113.667	90.64	87.8467	42	52.3333	102.27	103.417
87/19	576 ihc	1	2	cortex	normal	92.5						519	99	1.23	No	499		156.88		293		178.79		111		90.03		60		103.72
87/19	576 ihc	1	3	cortex	normal	92.5						519	99	1.23	No	445		162.93		413		186.58		124		82.87		55		104.26
87/19	576 ihc	1	hippocampus СА4	hippocampus СА4	normal	92.5						519	99	1.23	No	152	152	171.48	171.48	246	246	159.34	159.34	141	141	79.19	79.19	81	81	104.53	104.53
87/19	576 ihc	1	hippocampus СА1	hippocampus СА1	normal	92.5						519	99	1.23	No	88	88	144.8	144.8	211	211	115.23	115.23	73	73	149.58	149.58	25	25	85.5	85.5
87/19	576 H&E	1	1	cortex	normal	92.5						519	99	1.23	No																	1	4.33333	13	9.16667	3	7.5	0	0	1	4
87/19	576 H&E	1	2	cortex	normal	92.5						519	99	1.23	No																	4		14		10		0		1
87/19	576 H&E	1	3	cortex	normal	92.5						519	99	1.23	No																	0		6		12		0		1
87/19	576 H&E	1	4	cortex	normal	92.5						519	99	1.23	No																	15		4		6		0		1
87/19	576 H&E	1	5	cortex	normal	92.5						519	99	1.23	No																	3		11		7		0		0
87/19	576 H&E	1	6	cortex	normal	92.5						519	99	1.23	No																	3		7		7		0		0
87/19	576 H&E	1	hippocampus СА4_1	hippocampus СА4	normal	92.5						519	99	1.23	No																	9	13	0	0	7	9	0	0	1	1
87/19	576 H&E	1	hippocampus СА4_2	hippocampus СА4	normal	92.5						519	99	1.23	No																	4		0		2		0		0
87/19	576 H&E	1	hippocampus СА1_1	hippocampus СА1	normal	92.5						519	99	1.23	No																	57	104	0	0	5	12	1	2	0	0
87/19	576 H&E	1	hippocampus СА1_2	hippocampus СА1	normal	92.5						519	99	1.23	No																	47		0		7		1		0
89/20	578 ihc	1	1	cortex	normal	94.4	7.426	33.8	-2	22.2	76	362	96	0.59	No	6	4	176.98	115.4	137	281	189.98	185.117	110	113.333	91.86	91.63	43	50.6667	112.91	112.047
89/20	578 ihc	1	2	cortex	normal	94.4						362	96	0.59	No	0		0		293		178.79		119		102.45		60		110.87
89/20	578 ihc	1	3	cortex	normal	94.4						362	96	0.59	No	6		169.22		413		186.58		111		80.58		49		112.36
89/20	578 ihc	1	hippocampus СА4	hippocampus СА4	normal	94.4						362	96	0.59	No	0	0	0	0	246	246	159.34	159.34	109	109	124.12	124.12	78	78	114.42	114.42
89/20	578 ihc	1	hippocampus СА1	hippocampus СА1	normal	94.4						362	96	0.59	No	4	4	167.56	167.56	220	220	123.9	123.9	67	67	145.27	145.27	35	35	91.52	91.52
89/20	578 H&E	1	1	cortex	normal	94.4						362	96	0.59	No																	13	13.1667	8	14.1667	10	8.5	0	0	0	3
89/20	578 H&E	1	2	cortex	normal	94.4						362	96	0.59	No																	10		13		11		0		1
89/20	578 H&E	1	3	cortex	normal	94.4						362	96	0.59	No																	30		14		2		0		1
89/20	578 H&E	1	4	cortex	normal	94.4						362	96	0.59	No																	7		23		12		0		1
89/20	578 H&E	1	5	cortex	normal	94.4						362	96	0.59	No																	19		0		5		0		0
89/20	578 H&E	1	6	cortex	normal	94.4						362	96	0.59	No																	0		27		11		0		0
89/20	578 H&E	1	hippocampus СА4_1	hippocampus СА4	normal	94.4						362	96	0.59	No																	1	7	0	0	7	13	0	0	1	1
89/20	578 H&E	1	hippocampus СА4_2	hippocampus СА4	normal	94.4						362	96	0.59	No																	6		0		6		0		0
89/20	578 H&E	1	hippocampus СА1_1	hippocampus СА1	normal	94.4						362	96	0.59	No																	0	3	0	0	10		0	0	1	1
89/20	578 H&E	1	hippocampus СА1_2	hippocampus СА1	normal	94.4						362	96	0.59	No																	3		0		3	13	0		0
72/3	563 ihc	2	1	cortex	normal	63	7.378	37.7	-3	22.2	43	204	78	1.36	No	212	344.333	100.21	107.45	370	395.667	111.62	112.46	56	70.3333	78.6	93.3467	31	31	115.79	125.993
72/3	563ihc	2	2	cortex	normal	63						204	78	1.36	No	552		100.34		609		111.42		71		106.15		36		132.54
72/3	563 ihc	2	3	cortex	normal	63						204	78	1.36	No	269		121.8		208		114.34		84		95.29		26		129.65
72/3	563 ihc	2	hippocampus СА4	hippocampus СА4	normal	63						204	78	1.36	No	86	86	119.41	119.41	130	130	114.94	114.94	144	144	133.23	133.23	62	62	140.06	140.06
72/3	563 ihc	2	hippocampus СА1	hippocampus СА1	normal	63						204	78	1.36	No	225	225	118.08	118.08	108	108	112.37	112.37	76	76	96.19	96.19	33	33	128.12	128.12
72/3	563 H&E	2	1	cortex	normal	63						204	78	1.36	No																	3	4.83333	26	16.6667	6	7	0	0.666667	0	2
72/3	563 H&E	2	2	cortex	normal	63						204	78	1.36	No																	4		29		5		1		0
72/3	563 H&E	2	3	cortex	normal	63						204	78	1.36	No																	3		13		11		0		0
72/3	563 H&E	2	4	cortex	normal	63						204	78	1.36	No																	5		9		3		2		0
72/3	563 H&E	2	5	cortex	normal	63						204	78	1.36	No																	2		12		9		1		1
72/3	563 H&E	2	6	cortex	normal	63						204	78	1.36	No																	12		11		8		0		1
72/3	563 H&E	2	hippocampus СА4_1	hippocampus СА4	normal	63						204	78	1.36	No																	1	10	0	0	8	11	0	2	1	2
72/3	563 H&E	2	hippocampus СА4_2	hippocampus СА4	normal	63						204	78	1.36	No																	9		0		3		2		1
72/3	563 H&E	2	hippocampus СА1_1	hippocampus СА1	normal	63						204	78	1.36	No																	2	4	0	0	5	8	0	0	0	0
72/3	563 H&E	2	hippocampus СА1_2	hippocampus СА1	normal	63						204	78	1.36	No																	2		0		3		0		0
